# Supplementary material for: De novo assembly and annotation of three Leptosphaeria genomes using Oxford Nanopore MinION sequencing
Source: Sci Data. 2018 Nov 6;5:180235. doi: 10.1038/sdata.2018.235 (PMC6219404; doi:10.1038/sdata.2018.235)
Supplement: Supplementary file 1 [file sdata2018235-isa1.zip]

Archive with 4 entries (4 files):
- i_Investigation.txt
- s_Aury_study.txt
- a_Aury_genomic.txt
- a_Aury_transcriptomic.txt
