# Supplementary material for: De novo assembly and annotation of three Leptosphaeria genomes using Oxford Nanopore MinION sequencing
Source: Sci Data. 2018 Nov 6;5:180235. doi: 10.1038/sdata.2018.235 (PMC6219404; doi:10.1038/sdata.2018.235)
Supplement: Supplementary file 1 [file sdata2018235-isa1.zip › i_Investigation.txt]

# Investigation File generated for Scientific Data with Investigation File Authoring Tool version 0.1.0 on 14/09/2018 - This metadata file is CC0
ONTOLOGY SOURCE REFERENCE
Term Source Name	IAO	NCBITaxon	BTO	ENVO	ERO	OBI	NCIT	EFO	BAO	VO
Term Source File	http://data.bioontology.org/ontologies/IAO	http://data.bioontology.org/ontologies/NCBITAXON	http://data.bioontology.org/ontologies/BTO	http://data.bioontology.org/ontologies/ENVO	http://data.bioontology.org/ontologies/ERO	http://data.bioontology.org/ontologies/OBI	http://data.bioontology.org/ontologies/NCIT	http://data.bioontology.org/ontologies/EFO	http://data.bioontology.org/ontologies/BAO	http://data.bioontology.org/ontologies/VO
Term Source Version	2015-02-23	2016AB	unknown		2013-08-02	2014-08-18	17.06d	2.99	2.0	Vision Release; 1.0.788
Term Source Description	Information Artifact Ontology	National Center for Biotechnology Information (NCBI) Organismal Classification	BRENDA Tissue and Enzyme Source Ontology	Environment Ontology	Eagle-I Research Resource Ontology	Ontology for Biomedical Investigations	National Cancer Institute Thesaurus	Experimental Factor Ontology	BioAssay Ontology	Vaccine Ontology
INVESTIGATION
Investigation Identifier
Investigation Title
Investigation Description
Investigation Submission Date
Investigation Public Release Date
INVESTIGATION PUBLICATIONS
Investigation PubMed ID
Investigation Publication DOI
Investigation Publication Author List
Investigation Publication Title
Investigation Publication Status
Investigation Publication Status Term Accession Number
Investigation Publication Status Term Source REF
INVESTIGATION CONTACTS
Investigation Person Last Name
Investigation Person Mid Initials
Investigation Person First Name
Investigation Person Address
Investigation Person Phone
Investigation Person Fax
Investigation Person Email
Investigation Person Affiliation
Investigation Person Roles
Investigation Person Roles Term Accession Number
Investigation Person Roles Term Source REF
STUDY
Study Identifier	10.1038/sdata.2018.235
Study Title	De novo assembly and annotation of three Leptosphaeria genomes using Oxford Nanopore MinION sequencing
Study Submission Date	05/04/2018
Study Public Release Date	06/11/2018
Study Description	http://www.nature.com/articles/sdata2018235#abstract
Study File Name	s_Aury_study.txt
Comment[Subject Keywords]	///;///;///
Comment[Manuscript Licence]	CC BY-4.0
Comment[Experimental Metadata Licence]	CC0
Comment[Supplementary Information File Name]	
Comment[Supplementary Information File Type]	x-zip-compressed
Comment[Supplementary Information File URL]	http://www.nature.com/articles/sdata2018235#supplementary-information
Comment[Data Repository]	European Nucleotide Archive;European Nucleotide Archive;European Nucleotide Archive;European Nucleotide Archive;figshare
Comment[Data Record Accession]	PRJEB24468;PRJEB24469;PRJEB24467;PRJEB21682;doi:10.6084/m9.figshare.c.4124543
Comment[Data Record URI]	http://identifiers.org/ena.embl/PRJEB24468;http://identifiers.org/ena.embl/PRJEB24469;http://identifiers.org/ena.embl/PRJEB24467;http://identifiers.org/ena.embl/PRJEB21682;https://doi.org/10.6084/m9.figshare.c.4124543
STUDY DESIGN DESCRIPTORS
Study Design Type	sequence assembly objective	transcription profiling by high throughput sequencing design	sequence annotation objective
Study Design Type Term Accession Number	ERO:0100054	OBI:0001239	ERO:0100065
Study Design Type Term Source REF	ERO	OBI	ERO
STUDY PUBLICATIONS
Study PubMed ID
Study Publication DOI
Study Publication Author List
Study Publication Title
Study Publication Status
Study Publication Status Term Accession Number
Study Publication Status Term Source REF
STUDY FACTORS
Study Factor Name	isolate	sample type	cultivar	culture environment	sampling timepoint
Study Factor Type	Organism Strain	Biospecimen Type	cultivar	culture medium	sampling time
Study Factor Type Term Accession Number	NCIT:C14419	NCIT:C70713	http://www.ebi.ac.uk/efo/EFO_0005136	BAO:0000114	http://www.ebi.ac.uk/efo/EFO_0000689
Study Factor Type Term Source REF	NCIT	NCIT	EFO	BAO	EFO
STUDY ASSAYS
Study Assay Measurement Type	genome assembly	sequence annotation
Study Assay Measurement Type Term Accession Number	ERO:0000609	OBI:0001944
Study Assay Measurement Type Term Source REF	ERO	OBI
Study Assay Technology Type	whole genome sequencing	RNA sequencing
Study Assay Technology Type Term Accession Number	ERO:0002016	ERO:0001658
Study Assay Technology Type Term Source REF	ERO	ERO
Study Assay Technology Platform	instrument; manufacturer	instrument; manufacturer
Study Assay File Name	a_Aury_genomic.txt	a_Aury_transcriptomic.txt
STUDY PROTOCOLS
Study Protocol Name	Biological material	Genetic map	Nanopore 8-kb and 20-kb libraries preparation	MinION flow cell preparation and sample loading	Illumina PCR-Free library preparation and sequencing	MinION sequencing and basecalling	Long reads-based de novo assembly of L. biglobosa G12-14 and L. maculans Nz-T4	Genome assembly update of L. maculans JN3	Illumina cDNA library preparation and sequencing	Genome annotation	RNA/DNA extraction
Study Protocol Type	specimen collection process	information acquisition	library preparation	library preparation	DNA sequencing	DNA sequencing	genome assembly	genome assembly	RNA sequencing	sequence annotation	specimen collection process
Study Protocol Type Term Accession Number	OBI:0000659	OBI:0600013	OBI:0000711	OBI:0000711	OBI:0000626	OBI:0000626	ERO:0000609	ERO:0000609	ERO:0001658	OBI:0001944	OBI:0000659
Study Protocol Type Term Source REF	EFO	OBI	OBI	VO	ERO	ERO	ERO	ERO	ERO	OBI	EFO
Study Protocol Description											
Study Protocol URI	""	""	""	""	""	""	""	""	""	""	""
Study Protocol Version											
Study Protocol Parameters Name	""	""	""	""	instrument; manufacturer	instrument; manufacturer	""	""	instrument; manufacturer	""	""
Study Protocol Parameters Name Term Accession Number	""	""	""	""	""	""	""	""	""	""	""
Study Protocol Parameters Name Term Source REF	""	""	""	""	""	""	""	""	""	""	""
Study Protocol Components Name	""	""	""	""	""	""	""	""	""	""	""
Study Protocol Components Type	""	""	""	""	""	""	""	""	""	""	""
Study Protocol Components Type Term Accession Number	""	""	""	""	""	""	""	""	""	""	""
Study Protocol Components Type Term Source REF	""	""	""	""	""	""	""	""	""	""	""
STUDY CONTACTS
Study Person Last Name	Dutreux	Da Silva	d’Agata	Couloux	Gay	Istace	Lapalu	Lemainque	Linglin	Noel	Wincker	Cruaud	Rouxel	Balesdent	Aury
Study Person First Name	Fabien	Corinne	Léo	Arnaud	Elise J.	Benjamin	Nicolas	Arnaud	Juliette	Benjamin	Patrick	Corinne	Thierry	Marie-Hélène	Jean-Marc
Study Person Mid Initials															
Study Person Email	""	""	""	""	""	""	""	""	""	""	""	""	""	marie-helene.balesdent@inra.fr	jmaury@genoscope.cns.fr
Study Person Phone															
Study Person Fax															
Study Person Address															
Study Person Affiliation	Genoscope, Institut de Biologie François-Jacob, Commissariat à lʼEnergie Atomique (CEA), Université Paris-Saclay, F-91057 Evry, France	Genoscope, Institut de Biologie François-Jacob, Commissariat à lʼEnergie Atomique (CEA), Université Paris-Saclay, F-91057 Evry, France	Genoscope, Institut de Biologie François-Jacob, Commissariat à lʼEnergie Atomique (CEA), Université Paris-Saclay, F-91057 Evry, France	Genoscope, Institut de Biologie François-Jacob, Commissariat à lʼEnergie Atomique (CEA), Université Paris-Saclay, F-91057 Evry, France	UMR BIOGER, INRA, AgroParisTech, Université Paris-Saclay, Avenue Lucien Brétignières, BP 01, F-78850 Thiverval-Grignon, France	Genoscope, Institut de Biologie François-Jacob, Commissariat à lʼEnergie Atomique (CEA), Université Paris-Saclay, F-91057 Evry, France	UMR BIOGER, INRA, AgroParisTech, Université Paris-Saclay, Avenue Lucien Brétignières, BP 01, F-78850 Thiverval-Grignon, France	Genoscope, Institut de Biologie François-Jacob, Commissariat à lʼEnergie Atomique (CEA), Université Paris-Saclay, F-91057 Evry, France	UMR BIOGER, INRA, AgroParisTech, Université Paris-Saclay, Avenue Lucien Brétignières, BP 01, F-78850 Thiverval-Grignon, France	Genoscope, Institut de Biologie François-Jacob, Commissariat à lʼEnergie Atomique (CEA), Université Paris-Saclay, F-91057 Evry, France	Génomique Métabolique, Genoscope, Institut de Biologie François Jacob, Commissarait à lʼEnergie Atomique (CEA), CNRS, Université dʼEvry, Université Paris-Saclay, 91057 Evry, France	Genoscope, Institut de Biologie François-Jacob, Commissariat à lʼEnergie Atomique (CEA), Université Paris-Saclay, F-91057 Evry, France	UMR BIOGER, INRA, AgroParisTech, Université Paris-Saclay, Avenue Lucien Brétignières, BP 01, F-78850 Thiverval-Grignon, France	UMR BIOGER, INRA, AgroParisTech, Université Paris-Saclay, Avenue Lucien Brétignières, BP 01, F-78850 Thiverval-Grignon, France	Genoscope, Institut de Biologie François-Jacob, Commissariat à lʼEnergie Atomique (CEA), Université Paris-Saclay, F-91057 Evry, France
Study Person Roles															
Study Person Roles Term Accession Number															
Study Person Roles Term Source REF															
Comment[Study Person ORCID]															0000-0003-1718-3010
Comment[Funder]															
Comment[FundRef ID]															
Comment[Funder Term Source REF]															
Comment[Grant Identifier]															
