# Supplementary material for: De novo assembly and annotation of three Leptosphaeria genomes using Oxford Nanopore MinION sequencing
Source: Sci Data. 2018 Nov 6;5:180235. doi: 10.1038/sdata.2018.235 (PMC6219404; doi:10.1038/sdata.2018.235)
Supplement: Supplementary file 1 [file sdata2018235-isa1.zip › s_Aury_study.txt]

Source Name	Material Type	Term Source REF	Term Accession Number	Characteristics[organism]	Term Source REF	Term Accession Number	Protocol REF	Protocol REF	Sample Name	Material Type	Term Source REF	Term Accession Number	Factor Value[isolate]	Factor Value[sample type]	Factor Value[cultivar]	Factor Value[culture environment]	Term Source REF	Term Accession Number	Factor Value[sampling timepoint]
Leptosphaeria maculans brassicae isolate JN3 v23.1.3	biological specimen	ERO	ERO:0000020	Leptosphaeria maculans 'brassicae' group	NCBITaxon	NCBITaxon:225342	Biological material	RNA/DNA extraction	JN3_DNA	genomic DNA	EFO	EFO:0008479	JN3	Isolate
Leptosphaeria maculans brassicae isolate Nz-T4	biological specimen	ERO	ERO:0000020	Leptosphaeria maculans 'brassicae' group	NCBITaxon	NCBITaxon:225342	Biological material	RNA/DNA extraction	Nz-T4_DNA	genomic DNA	EFO	EFO:0008479	Nz-T4	Isolate
Leptosphaeria biglobosa brassicae isolate G12-14	biological specimen	ERO	ERO:0000020	Leptosphaeria biglobosa 'brassicae' group	NCBITaxon	NCBITaxon:225342	Biological material	RNA/DNA extraction	G12-14_DNA	genomic DNA	EFO	EFO:0008479	G12-14	Isolate
reference genome from European Nucleotide Archive PRJNA63129	data set	IAO	IAO:0000100	Leptosphaeria maculans 'brassicae' group	NCBITaxon	NCBITaxon:225342	Genetic map		FP929064-FP929139	data set	IAO	IAO:0000100	JN3
genetic map from scientific study with doi:10.1007/1-4020-4525-5_2	data set	IAO	IAO:0000100	Leptosphaeria maculans species complex	NCBITaxon	NCBITaxon:220671	Genetic map		genetic_map	data set	IAO	IAO:0000100	JN2 x Nz-T4
optical map from scientific study with doi:10.1186/1471-2164-15-891	data set	IAO	IAO:0000100	Leptosphaeria maculans 'brassicae' group	NCBITaxon	NCBITaxon:225342	Genetic map		optical_map	data set	IAO	IAO:0000100	JN2 x Nz-T4
Brassica napus plant material from Thiverval-Grignon experimental fields	biological specimen	ERO	ERO:0000020	Leptosphaeria maculans species complex	NCBITaxon	NCBITaxon:220671	Biological material	RNA/DNA extraction	D7R1b	total RNA	EFO	EFO:0004964	natural infection	Brassica napus stem base	Darmor-Bzh	stem	BTO	BTO:0001300	harvest
Brassica napus plant material from Thiverval-Grignon experimental fields	biological specimen	ERO	ERO:0000020	Leptosphaeria maculans species complex	NCBITaxon	NCBITaxon:220671	Biological material	RNA/DNA extraction	10.09	total RNA	EFO	EFO:0004964	natural infection	Brassica napus stem residue	Alpaga	stem juice	BTO	BTO:0005230	15 days post harvest
Brassica napus plant material from controlled conditions	biological specimen	ERO	ERO:0000020	Leptosphaeria maculans 'brassicae' group	NCBITaxon	NCBITaxon:225342	Biological material	RNA/DNA extraction	7.1.2005	total RNA	EFO	EFO:0004964	JN2	Controlled Brassica napus infection	Darmor-Bzh	petiole	BTO	BTO:0001041	7 days post inoculation
Brassica napus plant material from controlled conditions	biological specimen	ERO	ERO:0000020	Leptosphaeria maculans 'brassicae' group	NCBITaxon	NCBITaxon:225342	Biological material	RNA/DNA extraction	7.1.29	total RNA	EFO	EFO:0004964	Nz-T4	Controlled Brassica napus infection	Bristol	petiole	BTO	BTO:0001041	7 days post inoculation
Brassica napus plant material from controlled conditions	biological specimen	ERO	ERO:0000020	Leptosphaeria maculans 'brassicae' group	NCBITaxon	NCBITaxon:225342	Biological material	RNA/DNA extraction	7.1.46	total RNA	EFO	EFO:0004964	JN2	Controlled Brassica napus infection	Darmor-Bzh	petiole	BTO	BTO:0001041	14 days post inoculation
Brassica napus plant material from controlled conditions	biological specimen	ERO	ERO:0000020	Leptosphaeria maculans 'brassicae' group	NCBITaxon	NCBITaxon:225342	Biological material	RNA/DNA extraction	7.1.49	total RNA	EFO	EFO:0004964	Nz-T4	Controlled Brassica napus infection	Darmor-Bzh	petiole	BTO	BTO:0001041	14 days post inoculation
Brassica napus plant material from controlled conditions	biological specimen	ERO	ERO:0000020	Leptosphaeria maculans 'brassicae' group	NCBITaxon	NCBITaxon:225342	Biological material	RNA/DNA extraction	6.1.25	total RNA	EFO	EFO:0004964	G12-14	Controlled Brassica napus infection	Darmor-Bzh	cotyledon	BTO	BTO:0000300	7 days post inoculation
Brassica napus plant material from controlled conditions	biological specimen	ERO	ERO:0000020	Leptosphaeria maculans 'brassicae' group	NCBITaxon	NCBITaxon:225342	Biological material	RNA/DNA extraction	6.1.34	total RNA	EFO	EFO:0004964	Nz-T4	Controlled Brassica napus infection	Darmor-Bzh	cotyledon	BTO	BTO:0000300	9 days post inoculation
Brassica napus plant material from controlled conditions	biological specimen	ERO	ERO:0000020	Leptosphaeria maculans 'brassicae' group	NCBITaxon	NCBITaxon:225342	Biological material	RNA/DNA extraction	6.1.36	total RNA	EFO	EFO:0004964	G12-14	Controlled Brassica napus infection	Darmor-Bzh	cotyledon	BTO	BTO:0000300	9 days post inoculation
Brassica napus plant material from controlled conditions	biological specimen	ERO	ERO:0000020	Leptosphaeria maculans 'brassicae' group	NCBITaxon	NCBITaxon:225342	Biological material	RNA/DNA extraction	6.1.43	total RNA	EFO	EFO:0004964	Nz-T4	Controlled Brassica napus infection	Darmor-Bzh	cotyledon	BTO	BTO:0000300	12 days post inoculation
Brassica napus plant material from controlled conditions	biological specimen	ERO	ERO:0000020	Leptosphaeria maculans 'brassicae' group	NCBITaxon	NCBITaxon:225342	Biological material	RNA/DNA extraction	6.2.12	total RNA	EFO	EFO:0004964	JN2	Controlled Brassica napus infection	Darmor-Bzh	cotyledon	BTO	BTO:0000300	5 days post inoculation
Brassica napus plant material from controlled conditions	biological specimen	ERO	ERO:0000020	Leptosphaeria maculans 'brassicae' group	NCBITaxon	NCBITaxon:225342	Biological material	RNA/DNA extraction	6.2.30	total RNA	EFO	EFO:0004964	JN2	Controlled Brassica napus infection	Darmor-Bzh	cotyledon	BTO	BTO:0000300	9 days post inoculation
Brassica napus plant material from controlled conditions	biological specimen	ERO	ERO:0000020	Leptosphaeria maculans 'brassicae' group	NCBITaxon	NCBITaxon:225342	Biological material	RNA/DNA extraction	1.4.2001	total RNA	EFO	EFO:0004964	JN2	In vitro culture		cell suspension culture	BTO	BTO:0000221	7 days post inoculation
Brassica napus plant material from controlled conditions	biological specimen	ERO	ERO:0000020	Leptosphaeria maculans 'brassicae' group	NCBITaxon	NCBITaxon:225342	Biological material	RNA/DNA extraction	1.4.2002	total RNA	EFO	EFO:0004964	Nz-T4	In vitro culture		cell suspension culture	BTO	BTO:0000221	7 days post inoculation
Brassica napus plant material from controlled conditions	biological specimen	ERO	ERO:0000020	Leptosphaeria maculans 'brassicae' group	NCBITaxon	NCBITaxon:225342	Biological material	RNA/DNA extraction	1.3.34 plus 36	total RNA	EFO	EFO:0004964	G12-14	In vitro culture		solid substrate culture	BTO	BTO:0002294	8 days post inoculation
Brassica napus plant material from controlled conditions	biological specimen	ERO	ERO:0000020	Leptosphaeria maculans 'brassicae' group	NCBITaxon	NCBITaxon:225342	Biological material	RNA/DNA extraction	3.5.2004	total RNA	EFO	EFO:0004964	JN2	In vitro culture		solid substrate culture	BTO	BTO:0002294	20 days post inoculation
Brassica napus plant material from controlled conditions	biological specimen	ERO	ERO:0000020	Leptosphaeria maculans 'brassicae' group	NCBITaxon	NCBITaxon:225342	Biological material	RNA/DNA extraction	7.1.85	total RNA	EFO	EFO:0004964	JN2	Controlled Brassica napus infection	Darmor-Bzh	stem	BTO	BTO:0001300	14 days post inoculation
Brassica napus plant material from controlled conditions	biological specimen	ERO	ERO:0000020	Leptosphaeria maculans 'brassicae' group	NCBITaxon	NCBITaxon:225342	Biological material	RNA/DNA extraction	B-JN2-2-1	total RNA	EFO	EFO:0004964	JN2	Controlled Brassica napus infection	Bristol	stem	BTO	BTO:0001300	14 days post inoculation
Brassica napus plant material from controlled conditions	biological specimen	ERO	ERO:0000020	Leptosphaeria maculans 'brassicae' group	NCBITaxon	NCBITaxon:225342	Biological material	RNA/DNA extraction	D-NzT4-4-1	total RNA	EFO	EFO:0004964	Nz-T4	Controlled Brassica napus infection	Darmor	stem	BTO	BTO:0001300	14 days post inoculation
Brassica napus plant material from controlled conditions	biological specimen	ERO	ERO:0000020	Leptosphaeria biglobosa 'brassicae' group	NCBITaxon	NCBITaxon:225342	Biological material	RNA/DNA extraction	B-B3.5-3-1	total RNA	EFO	EFO:0004964	B3.5	Controlled Brassica napus infection	Bristol	stem	BTO	BTO:0001300	14 days post inoculation
Brassica napus plant material from controlled conditions	biological specimen	ERO	ERO:0000020	Leptosphaeria biglobosa 'brassicae' group	NCBITaxon	NCBITaxon:225342	Biological material	RNA/DNA extraction	D-B3.5-3-1	total RNA	EFO	EFO:0004964	B3.5	Controlled Brassica napus infection	Darmor	stem	BTO	BTO:0001300	14 days post inoculation
Brassica napus plant material from controlled conditions	biological specimen	ERO	ERO:0000020	Leptosphaeria maculans species complex	NCBITaxon	NCBITaxon:220671	Biological material	RNA/DNA extraction	B-Mix-3-1	total RNA	EFO	EFO:0004964	JN2 + B3.5	Controlled Brassica napus infection	Bristol	stem	BTO	BTO:0001300	14 days post inoculation
Brassica napus plant material from controlled conditions	biological specimen	ERO	ERO:0000020	Leptosphaeria maculans species complex	NCBITaxon	NCBITaxon:220671	Biological material	RNA/DNA extraction	D-Mix-4-1	total RNA	EFO	EFO:0004964	JN2 + B3.5	Controlled Brassica napus infection	Darmor	stem	BTO	BTO:0001300	14 days post inoculation
