# Supplementary material for: De novo assembly and annotation of three Leptosphaeria genomes using Oxford Nanopore MinION sequencing
Source: Sci Data. 2018 Nov 6;5:180235. doi: 10.1038/sdata.2018.235 (PMC6219404; doi:10.1038/sdata.2018.235)
Supplement: Supplementary file 1 [file sdata2018235-isa1.zip › a_Aury_genomic.txt]

Sample Name	Protocol REF	Protocol REF	Protocol REF	Parameter Value[instrument]	Parameter Value[manufacturer]	Assay Name	Raw Data File	Comment[Data Repository]	Comment[Data Record Accession]	Comment[Data Record URI]	Protocol REF	Derived Data File	Comment[Data Repository]	Comment[Data Record Accession]	Comment[Data Record URI]
G12-14_DNA			Illumina PCR-Free library preparation and sequencing	MiSeq	Illumina	G12-14_DNA_Illumina	ERX2310855	European Nucleotide Archive	PRJEB24467	http://identifiers.org/ena.embl/PRJEB24467	Long reads-based de novo assembly of L. biglobosa G12-14 and L. maculans Nz-T4	GCA_900465125.1	European Nucleotide Archive	GCA_900465125.1	http://identifiers.org/ena.embl/PRJEB24467
G12-14_DNA	Nanopore 8-kb and 20-kb libraries preparation	MinION flow cell preparation and sample loading	MinION sequencing and basecalling	MinION	Oxford Nanopore Technologies	G12-14_DNA_MinION_1	ERX2310856	European Nucleotide Archive	PRJEB24467	http://identifiers.org/ena.embl/PRJEB24467	Long reads-based de novo assembly of L. biglobosa G12-14 and L. maculans Nz-T4	GCA_900465125.1	European Nucleotide Archive	GCA_900465125.1	http://identifiers.org/ena.embl/PRJEB24467
G12-14_DNA	Nanopore 8-kb and 20-kb libraries preparation	MinION flow cell preparation and sample loading	MinION sequencing and basecalling	MinION	Oxford Nanopore Technologies	G12-14_DNA_MinION_2	ERX2310857	European Nucleotide Archive	PRJEB24467	http://identifiers.org/ena.embl/PRJEB24467	Long reads-based de novo assembly of L. biglobosa G12-14 and L. maculans Nz-T4	GCA_900465125.1	European Nucleotide Archive	GCA_900465125.1	http://identifiers.org/ena.embl/PRJEB24467
G12-14_DNA	Nanopore 8-kb and 20-kb libraries preparation	MinION flow cell preparation and sample loading	MinION sequencing and basecalling	MinION	Oxford Nanopore Technologies	G12-14_DNA_MinION_3	ERX2310858	European Nucleotide Archive	PRJEB24467	http://identifiers.org/ena.embl/PRJEB24467	Long reads-based de novo assembly of L. biglobosa G12-14 and L. maculans Nz-T4	GCA_900465125.1	European Nucleotide Archive	GCA_900465125.1	http://identifiers.org/ena.embl/PRJEB24467
G12-14_DNA	Nanopore 8-kb and 20-kb libraries preparation	MinION flow cell preparation and sample loading	MinION sequencing and basecalling	MinION	Oxford Nanopore Technologies	G12-14_DNA_MinION_4	ERX2310859	European Nucleotide Archive	PRJEB24467	http://identifiers.org/ena.embl/PRJEB24467	Long reads-based de novo assembly of L. biglobosa G12-14 and L. maculans Nz-T4	GCA_900465125.1	European Nucleotide Archive	GCA_900465125.1	http://identifiers.org/ena.embl/PRJEB24467
G12-14_DNA	Nanopore 8-kb and 20-kb libraries preparation	MinION flow cell preparation and sample loading	MinION sequencing and basecalling	MinION	Oxford Nanopore Technologies	G12-14_DNA_MinION_5	ERX2310860	European Nucleotide Archive	PRJEB24467	http://identifiers.org/ena.embl/PRJEB24467	Long reads-based de novo assembly of L. biglobosa G12-14 and L. maculans Nz-T4	GCA_900465125.1	European Nucleotide Archive	GCA_900465125.1	http://identifiers.org/ena.embl/PRJEB24467
G12-14_DNA	Nanopore 8-kb and 20-kb libraries preparation	MinION flow cell preparation and sample loading	MinION sequencing and basecalling	MinION	Oxford Nanopore Technologies	G12-14_DNA_MinION_6	ERX2310861	European Nucleotide Archive	PRJEB24467	http://identifiers.org/ena.embl/PRJEB24467	Long reads-based de novo assembly of L. biglobosa G12-14 and L. maculans Nz-T4	GCA_900465125.1	European Nucleotide Archive	GCA_900465125.1	http://identifiers.org/ena.embl/PRJEB24467
G12-14_DNA	Nanopore 8-kb and 20-kb libraries preparation	MinION flow cell preparation and sample loading	MinION sequencing and basecalling	MinION	Oxford Nanopore Technologies	G12-14_DNA_MinION_7	ERX2310862	European Nucleotide Archive	PRJEB24467	http://identifiers.org/ena.embl/PRJEB24467	Long reads-based de novo assembly of L. biglobosa G12-14 and L. maculans Nz-T4	GCA_900465125.1	European Nucleotide Archive	GCA_900465125.1	http://identifiers.org/ena.embl/PRJEB24467
G12-14_DNA	Nanopore 8-kb and 20-kb libraries preparation	MinION flow cell preparation and sample loading	MinION sequencing and basecalling	MinION	Oxford Nanopore Technologies	G12-14_DNA_MinION_8	ERX2310863	European Nucleotide Archive	PRJEB24467	http://identifiers.org/ena.embl/PRJEB24467	Long reads-based de novo assembly of L. biglobosa G12-14 and L. maculans Nz-T4	GCA_900465125.1	European Nucleotide Archive	GCA_900465125.1	http://identifiers.org/ena.embl/PRJEB24467
G12-14_DNA	Nanopore 8-kb and 20-kb libraries preparation	MinION flow cell preparation and sample loading	MinION sequencing and basecalling	MinION	Oxford Nanopore Technologies	G12-14_DNA_MinION_9	ERX2310864	European Nucleotide Archive	PRJEB24467	http://identifiers.org/ena.embl/PRJEB24467	Long reads-based de novo assembly of L. biglobosa G12-14 and L. maculans Nz-T4	GCA_900465125.1	European Nucleotide Archive	GCA_900465125.1	http://identifiers.org/ena.embl/PRJEB24467
G12-14_DNA	Nanopore 8-kb and 20-kb libraries preparation	MinION flow cell preparation and sample loading	MinION sequencing and basecalling	MinION	Oxford Nanopore Technologies	G12-14_DNA_MinION_10	ERX2310865	European Nucleotide Archive	PRJEB24467	http://identifiers.org/ena.embl/PRJEB24467	Long reads-based de novo assembly of L. biglobosa G12-14 and L. maculans Nz-T4	GCA_900465125.1	European Nucleotide Archive	GCA_900465125.1	http://identifiers.org/ena.embl/PRJEB24467
G12-14_DNA	Nanopore 8-kb and 20-kb libraries preparation	MinION flow cell preparation and sample loading	MinION sequencing and basecalling	MinION	Oxford Nanopore Technologies	G12-14_DNA_MinION_11	ERX2310866	European Nucleotide Archive	PRJEB24467	http://identifiers.org/ena.embl/PRJEB24467	Long reads-based de novo assembly of L. biglobosa G12-14 and L. maculans Nz-T4	GCA_900465125.1	European Nucleotide Archive	GCA_900465125.1	http://identifiers.org/ena.embl/PRJEB24467
G12-14_DNA	Nanopore 8-kb and 20-kb libraries preparation	MinION flow cell preparation and sample loading	MinION sequencing and basecalling	MinION	Oxford Nanopore Technologies	G12-14_DNA_MinION_12	ERX2310867	European Nucleotide Archive	PRJEB24467	http://identifiers.org/ena.embl/PRJEB24467	Long reads-based de novo assembly of L. biglobosa G12-14 and L. maculans Nz-T4	GCA_900465125.1	European Nucleotide Archive	GCA_900465125.1	http://identifiers.org/ena.embl/PRJEB24467
G12-14_DNA	Nanopore 8-kb and 20-kb libraries preparation	MinION flow cell preparation and sample loading	MinION sequencing and basecalling	MinION	Oxford Nanopore Technologies	G12-14_DNA_MinION_13	ERX2310868	European Nucleotide Archive	PRJEB24467	http://identifiers.org/ena.embl/PRJEB24467	Long reads-based de novo assembly of L. biglobosa G12-14 and L. maculans Nz-T4	GCA_900465125.1	European Nucleotide Archive	GCA_900465125.1	http://identifiers.org/ena.embl/PRJEB24467
G12-14_DNA	Nanopore 8-kb and 20-kb libraries preparation	MinION flow cell preparation and sample loading	MinION sequencing and basecalling	MinION	Oxford Nanopore Technologies	G12-14_DNA_MinION_14	ERX2310869	European Nucleotide Archive	PRJEB24467	http://identifiers.org/ena.embl/PRJEB24467	Long reads-based de novo assembly of L. biglobosa G12-14 and L. maculans Nz-T4	GCA_900465125.1	European Nucleotide Archive	GCA_900465125.1	http://identifiers.org/ena.embl/PRJEB24467
G12-14_DNA	Nanopore 8-kb and 20-kb libraries preparation	MinION flow cell preparation and sample loading	MinION sequencing and basecalling	MinION	Oxford Nanopore Technologies	G12-14_DNA_MinION_15	ERX2310870	European Nucleotide Archive	PRJEB24467	http://identifiers.org/ena.embl/PRJEB24467	Long reads-based de novo assembly of L. biglobosa G12-14 and L. maculans Nz-T4	GCA_900465125.1	European Nucleotide Archive	GCA_900465125.1	http://identifiers.org/ena.embl/PRJEB24467
G12-14_DNA	Nanopore 8-kb and 20-kb libraries preparation	MinION flow cell preparation and sample loading	MinION sequencing and basecalling	MinION	Oxford Nanopore Technologies	G12-14_DNA_MinION_16	ERX2310871	European Nucleotide Archive	PRJEB24467	http://identifiers.org/ena.embl/PRJEB24467	Long reads-based de novo assembly of L. biglobosa G12-14 and L. maculans Nz-T4	GCA_900465125.1	European Nucleotide Archive	GCA_900465125.1	http://identifiers.org/ena.embl/PRJEB24467
G12-14_DNA	Nanopore 8-kb and 20-kb libraries preparation	MinION flow cell preparation and sample loading	MinION sequencing and basecalling	MinION	Oxford Nanopore Technologies	G12-14_DNA_MinION_17	ERX2310872	European Nucleotide Archive	PRJEB24467	http://identifiers.org/ena.embl/PRJEB24467	Long reads-based de novo assembly of L. biglobosa G12-14 and L. maculans Nz-T4	GCA_900465125.1	European Nucleotide Archive	GCA_900465125.1	http://identifiers.org/ena.embl/PRJEB24467
G12-14_DNA	Nanopore 8-kb and 20-kb libraries preparation	MinION flow cell preparation and sample loading	MinION sequencing and basecalling	MinION	Oxford Nanopore Technologies	G12-14_DNA_MinION_18	ERX2310873	European Nucleotide Archive	PRJEB24467	http://identifiers.org/ena.embl/PRJEB24467	Long reads-based de novo assembly of L. biglobosa G12-14 and L. maculans Nz-T4	GCA_900465125.1	European Nucleotide Archive	GCA_900465125.1	http://identifiers.org/ena.embl/PRJEB24467
G12-14_DNA	Nanopore 8-kb and 20-kb libraries preparation	MinION flow cell preparation and sample loading	MinION sequencing and basecalling	MinION	Oxford Nanopore Technologies	G12-14_DNA_MinION_19	ERX2310874	European Nucleotide Archive	PRJEB24467	http://identifiers.org/ena.embl/PRJEB24467	Long reads-based de novo assembly of L. biglobosa G12-14 and L. maculans Nz-T4	GCA_900465125.1	European Nucleotide Archive	GCA_900465125.1	http://identifiers.org/ena.embl/PRJEB24467
JN3_DNA			Illumina PCR-Free library preparation and sequencing	HiSeq 2500	Illumina	JN3_DNA_Illumina	ERX2310875	European Nucleotide Archive	PRJEB24468	http://identifiers.org/ena.embl/PRJEB24468	Genome assembly update of L. maculans JN3	GCA_900538235	European Nucleotide Archive	GCA_900538235	http://identifiers.org/ena.embl/PRJEB24468
JN3_DNA	Nanopore 8-kb and 20-kb libraries preparation	MinION flow cell preparation and sample loading	MinION sequencing and basecalling	MinION	Oxford Nanopore Technologies	JN3_DNA_MinION_1	ERX2310876	European Nucleotide Archive	PRJEB24468	http://identifiers.org/ena.embl/PRJEB24468	Genome assembly update of L. maculans JN3	GCA_900538235	European Nucleotide Archive	GCA_900538235	http://identifiers.org/ena.embl/PRJEB24468
JN3_DNA	Nanopore 8-kb and 20-kb libraries preparation	MinION flow cell preparation and sample loading	MinION sequencing and basecalling	MinION	Oxford Nanopore Technologies	JN3_DNA_MinION_2	ERX2310877	European Nucleotide Archive	PRJEB24468	http://identifiers.org/ena.embl/PRJEB24468	Genome assembly update of L. maculans JN3	GCA_900538235	European Nucleotide Archive	GCA_900538235	http://identifiers.org/ena.embl/PRJEB24468
JN3_DNA	Nanopore 8-kb and 20-kb libraries preparation	MinION flow cell preparation and sample loading	MinION sequencing and basecalling	MinION	Oxford Nanopore Technologies	JN3_DNA_MinION_3	ERX2310878	European Nucleotide Archive	PRJEB24468	http://identifiers.org/ena.embl/PRJEB24468	Genome assembly update of L. maculans JN3	GCA_900538235	European Nucleotide Archive	GCA_900538235	http://identifiers.org/ena.embl/PRJEB24468
JN3_DNA	Nanopore 8-kb and 20-kb libraries preparation	MinION flow cell preparation and sample loading	MinION sequencing and basecalling	MinION	Oxford Nanopore Technologies	JN3_DNA_MinION_4	ERX2310879	European Nucleotide Archive	PRJEB24468	http://identifiers.org/ena.embl/PRJEB24468	Genome assembly update of L. maculans JN3	GCA_900538235	European Nucleotide Archive	GCA_900538235	http://identifiers.org/ena.embl/PRJEB24468
JN3_DNA	Nanopore 8-kb and 20-kb libraries preparation	MinION flow cell preparation and sample loading	MinION sequencing and basecalling	MinION	Oxford Nanopore Technologies	JN3_DNA_MinION_5	ERX2310880	European Nucleotide Archive	PRJEB24468	http://identifiers.org/ena.embl/PRJEB24468	Genome assembly update of L. maculans JN3	GCA_900538235	European Nucleotide Archive	GCA_900538235	http://identifiers.org/ena.embl/PRJEB24468
JN3_DNA	Nanopore 8-kb and 20-kb libraries preparation	MinION flow cell preparation and sample loading	MinION sequencing and basecalling	MinION	Oxford Nanopore Technologies	JN3_DNA_MinION_6	ERX2310881	European Nucleotide Archive	PRJEB24468	http://identifiers.org/ena.embl/PRJEB24468	Genome assembly update of L. maculans JN3	GCA_900538235	European Nucleotide Archive	GCA_900538235	http://identifiers.org/ena.embl/PRJEB24468
JN3_DNA	Nanopore 8-kb and 20-kb libraries preparation	MinION flow cell preparation and sample loading	MinION sequencing and basecalling	MinION	Oxford Nanopore Technologies	JN3_DNA_MinION_7	ERX2310882	European Nucleotide Archive	PRJEB24468	http://identifiers.org/ena.embl/PRJEB24468	Genome assembly update of L. maculans JN3	GCA_900538235	European Nucleotide Archive	GCA_900538235	http://identifiers.org/ena.embl/PRJEB24468
JN3_DNA	Nanopore 8-kb and 20-kb libraries preparation	MinION flow cell preparation and sample loading	MinION sequencing and basecalling	MinION	Oxford Nanopore Technologies	JN3_DNA_MinION_8	ERX2310883	European Nucleotide Archive	PRJEB24468	http://identifiers.org/ena.embl/PRJEB24468	Genome assembly update of L. maculans JN3	GCA_900538235	European Nucleotide Archive	GCA_900538235	http://identifiers.org/ena.embl/PRJEB24468
JN3_DNA	Nanopore 8-kb and 20-kb libraries preparation	MinION flow cell preparation and sample loading	MinION sequencing and basecalling	MinION	Oxford Nanopore Technologies	JN3_DNA_MinION_9	ERX2310884	European Nucleotide Archive	PRJEB24468	http://identifiers.org/ena.embl/PRJEB24468	Genome assembly update of L. maculans JN3	GCA_900538235	European Nucleotide Archive	GCA_900538235	http://identifiers.org/ena.embl/PRJEB24468
JN3_DNA	Nanopore 8-kb and 20-kb libraries preparation	MinION flow cell preparation and sample loading	MinION sequencing and basecalling	MinION	Oxford Nanopore Technologies	JN3_DNA_MinION_10	ERX2310885	European Nucleotide Archive	PRJEB24468	http://identifiers.org/ena.embl/PRJEB24468	Genome assembly update of L. maculans JN3	GCA_900538235	European Nucleotide Archive	GCA_900538235	http://identifiers.org/ena.embl/PRJEB24468
JN3_DNA	Nanopore 8-kb and 20-kb libraries preparation	MinION flow cell preparation and sample loading	MinION sequencing and basecalling	MinION	Oxford Nanopore Technologies	JN3_DNA_MinION_11	ERX2310886	European Nucleotide Archive	PRJEB24468	http://identifiers.org/ena.embl/PRJEB24468	Genome assembly update of L. maculans JN3	GCA_900538235	European Nucleotide Archive	GCA_900538235	http://identifiers.org/ena.embl/PRJEB24468
JN3_DNA	Nanopore 8-kb and 20-kb libraries preparation	MinION flow cell preparation and sample loading	MinION sequencing and basecalling	MinION	Oxford Nanopore Technologies	JN3_DNA_MinION_12	ERX2310887	European Nucleotide Archive	PRJEB24468	http://identifiers.org/ena.embl/PRJEB24468	Genome assembly update of L. maculans JN3	GCA_900538235	European Nucleotide Archive	GCA_900538235	http://identifiers.org/ena.embl/PRJEB24468
JN3_DNA	Nanopore 8-kb and 20-kb libraries preparation	MinION flow cell preparation and sample loading	MinION sequencing and basecalling	MinION	Oxford Nanopore Technologies	JN3_DNA_MinION_13	ERX2310888	European Nucleotide Archive	PRJEB24468	http://identifiers.org/ena.embl/PRJEB24468	Genome assembly update of L. maculans JN3	GCA_900538235	European Nucleotide Archive	GCA_900538235	http://identifiers.org/ena.embl/PRJEB24468
JN3_DNA	Nanopore 8-kb and 20-kb libraries preparation	MinION flow cell preparation and sample loading	MinION sequencing and basecalling	MinION	Oxford Nanopore Technologies	JN3_DNA_MinION_14	ERX2310889	European Nucleotide Archive	PRJEB24468	http://identifiers.org/ena.embl/PRJEB24468	Genome assembly update of L. maculans JN3	GCA_900538235	European Nucleotide Archive	GCA_900538235	http://identifiers.org/ena.embl/PRJEB24468
JN3_DNA	Nanopore 8-kb and 20-kb libraries preparation	MinION flow cell preparation and sample loading	MinION sequencing and basecalling	MinION	Oxford Nanopore Technologies	JN3_DNA_MinION_15	ERX2310890	European Nucleotide Archive	PRJEB24468	http://identifiers.org/ena.embl/PRJEB24468	Genome assembly update of L. maculans JN3	GCA_900538235	European Nucleotide Archive	GCA_900538235	http://identifiers.org/ena.embl/PRJEB24468
JN3_DNA	Nanopore 8-kb and 20-kb libraries preparation	MinION flow cell preparation and sample loading	MinION sequencing and basecalling	MinION	Oxford Nanopore Technologies	JN3_DNA_MinION_16	ERX2310891	European Nucleotide Archive	PRJEB24468	http://identifiers.org/ena.embl/PRJEB24468	Genome assembly update of L. maculans JN3	GCA_900538235	European Nucleotide Archive	GCA_900538235	http://identifiers.org/ena.embl/PRJEB24468
JN3_DNA	Nanopore 8-kb and 20-kb libraries preparation	MinION flow cell preparation and sample loading	MinION sequencing and basecalling	MinION	Oxford Nanopore Technologies	JN3_DNA_MinION_17	ERX2310892	European Nucleotide Archive	PRJEB24468	http://identifiers.org/ena.embl/PRJEB24468	Genome assembly update of L. maculans JN3	GCA_900538235	European Nucleotide Archive	GCA_900538235	http://identifiers.org/ena.embl/PRJEB24468
JN3_DNA	Nanopore 8-kb and 20-kb libraries preparation	MinION flow cell preparation and sample loading	MinION sequencing and basecalling	MinION	Oxford Nanopore Technologies	JN3_DNA_MinION_18	ERX2310893	European Nucleotide Archive	PRJEB24468	http://identifiers.org/ena.embl/PRJEB24468	Genome assembly update of L. maculans JN3	GCA_900538235	European Nucleotide Archive	GCA_900538235	http://identifiers.org/ena.embl/PRJEB24468
JN3_DNA	Nanopore 8-kb and 20-kb libraries preparation	MinION flow cell preparation and sample loading	MinION sequencing and basecalling	MinION	Oxford Nanopore Technologies	JN3_DNA_MinION_19	ERX2310894	European Nucleotide Archive	PRJEB24468	http://identifiers.org/ena.embl/PRJEB24468	Genome assembly update of L. maculans JN3	GCA_900538235	European Nucleotide Archive	GCA_900538235	http://identifiers.org/ena.embl/PRJEB24468
JN3_DNA	Nanopore 8-kb and 20-kb libraries preparation	MinION flow cell preparation and sample loading	MinION sequencing and basecalling	MinION	Oxford Nanopore Technologies	JN3_DNA_MinION_20	ERX2310895	European Nucleotide Archive	PRJEB24468	http://identifiers.org/ena.embl/PRJEB24468	Genome assembly update of L. maculans JN3	GCA_900538235	European Nucleotide Archive	GCA_900538235	http://identifiers.org/ena.embl/PRJEB24468
JN3_DNA	Nanopore 8-kb and 20-kb libraries preparation	MinION flow cell preparation and sample loading	MinION sequencing and basecalling	MinION	Oxford Nanopore Technologies	JN3_DNA_MinION_21	ERX2310896	European Nucleotide Archive	PRJEB24468	http://identifiers.org/ena.embl/PRJEB24468	Genome assembly update of L. maculans JN3	GCA_900538235	European Nucleotide Archive	GCA_900538235	http://identifiers.org/ena.embl/PRJEB24468
JN3_DNA	Nanopore 8-kb and 20-kb libraries preparation	MinION flow cell preparation and sample loading	MinION sequencing and basecalling	MinION	Oxford Nanopore Technologies	JN3_DNA_MinION_22	ERX2310897	European Nucleotide Archive	PRJEB24468	http://identifiers.org/ena.embl/PRJEB24468	Genome assembly update of L. maculans JN3	GCA_900538235	European Nucleotide Archive	GCA_900538235	http://identifiers.org/ena.embl/PRJEB24468
JN3_DNA	Nanopore 8-kb and 20-kb libraries preparation	MinION flow cell preparation and sample loading	MinION sequencing and basecalling	MinION	Oxford Nanopore Technologies	JN3_DNA_MinION_23	ERX2310898	European Nucleotide Archive	PRJEB24468	http://identifiers.org/ena.embl/PRJEB24468	Genome assembly update of L. maculans JN3	GCA_900538235	European Nucleotide Archive	GCA_900538235	http://identifiers.org/ena.embl/PRJEB24468
Nz-T4_DNA			Illumina PCR-Free library preparation and sequencing	MiSeq	Illumina	Nz-T4_DNA_Illumina	ERX2310899	European Nucleotide Archive	PRJEB24469	http://identifiers.org/ena.embl/PRJEB24469	Long reads-based de novo assembly of L. biglobosa G12-14 and L. maculans Nz-T4	GCA_900465115.1	European Nucleotide Archive	GCA_900465115.1	http://identifiers.org/ena.embl/PRJEB24469
Nz-T4_DNA	Nanopore 8-kb and 20-kb libraries preparation	MinION flow cell preparation and sample loading	MinION sequencing and basecalling	MinION	Oxford Nanopore Technologies	Nz-T4_DNA_MinION_1	ERX2310900	European Nucleotide Archive	PRJEB24469	http://identifiers.org/ena.embl/PRJEB24469	Long reads-based de novo assembly of L. biglobosa G12-14 and L. maculans Nz-T4	GCA_900465115.1	European Nucleotide Archive	GCA_900465115.1	http://identifiers.org/ena.embl/PRJEB24469
Nz-T4_DNA	Nanopore 8-kb and 20-kb libraries preparation	MinION flow cell preparation and sample loading	MinION sequencing and basecalling	MinION	Oxford Nanopore Technologies	Nz-T4_DNA_MinION_2	ERX2310901	European Nucleotide Archive	PRJEB24469	http://identifiers.org/ena.embl/PRJEB24469	Long reads-based de novo assembly of L. biglobosa G12-14 and L. maculans Nz-T4	GCA_900465115.1	European Nucleotide Archive	GCA_900465115.1	http://identifiers.org/ena.embl/PRJEB24469
Nz-T4_DNA	Nanopore 8-kb and 20-kb libraries preparation	MinION flow cell preparation and sample loading	MinION sequencing and basecalling	MinION	Oxford Nanopore Technologies	Nz-T4_DNA_MinION_3	ERX2310902	European Nucleotide Archive	PRJEB24469	http://identifiers.org/ena.embl/PRJEB24469	Long reads-based de novo assembly of L. biglobosa G12-14 and L. maculans Nz-T4	GCA_900465115.1	European Nucleotide Archive	GCA_900465115.1	http://identifiers.org/ena.embl/PRJEB24469
Nz-T4_DNA	Nanopore 8-kb and 20-kb libraries preparation	MinION flow cell preparation and sample loading	MinION sequencing and basecalling	MinION	Oxford Nanopore Technologies	Nz-T4_DNA_MinION_4	ERX2310903	European Nucleotide Archive	PRJEB24469	http://identifiers.org/ena.embl/PRJEB24469	Long reads-based de novo assembly of L. biglobosa G12-14 and L. maculans Nz-T4	GCA_900465115.1	European Nucleotide Archive	GCA_900465115.1	http://identifiers.org/ena.embl/PRJEB24469
Nz-T4_DNA	Nanopore 8-kb and 20-kb libraries preparation	MinION flow cell preparation and sample loading	MinION sequencing and basecalling	MinION	Oxford Nanopore Technologies	Nz-T4_DNA_MinION_5	ERX2310904	European Nucleotide Archive	PRJEB24469	http://identifiers.org/ena.embl/PRJEB24469	Long reads-based de novo assembly of L. biglobosa G12-14 and L. maculans Nz-T4	GCA_900465115.1	European Nucleotide Archive	GCA_900465115.1	http://identifiers.org/ena.embl/PRJEB24469
Nz-T4_DNA	Nanopore 8-kb and 20-kb libraries preparation	MinION flow cell preparation and sample loading	MinION sequencing and basecalling	MinION	Oxford Nanopore Technologies	Nz-T4_DNA_MinION_6	ERX2310905	European Nucleotide Archive	PRJEB24469	http://identifiers.org/ena.embl/PRJEB24469	Long reads-based de novo assembly of L. biglobosa G12-14 and L. maculans Nz-T4	GCA_900465115.1	European Nucleotide Archive	GCA_900465115.1	http://identifiers.org/ena.embl/PRJEB24469
Nz-T4_DNA	Nanopore 8-kb and 20-kb libraries preparation	MinION flow cell preparation and sample loading	MinION sequencing and basecalling	MinION	Oxford Nanopore Technologies	Nz-T4_DNA_MinION_7	ERX2310906	European Nucleotide Archive	PRJEB24469	http://identifiers.org/ena.embl/PRJEB24469	Long reads-based de novo assembly of L. biglobosa G12-14 and L. maculans Nz-T4	GCA_900465115.1	European Nucleotide Archive	GCA_900465115.1	http://identifiers.org/ena.embl/PRJEB24469
Nz-T4_DNA	Nanopore 8-kb and 20-kb libraries preparation	MinION flow cell preparation and sample loading	MinION sequencing and basecalling	MinION	Oxford Nanopore Technologies	Nz-T4_DNA_MinION_8	ERX2310907	European Nucleotide Archive	PRJEB24469	http://identifiers.org/ena.embl/PRJEB24469	Long reads-based de novo assembly of L. biglobosa G12-14 and L. maculans Nz-T4	GCA_900465115.1	European Nucleotide Archive	GCA_900465115.1	http://identifiers.org/ena.embl/PRJEB24469
Nz-T4_DNA	Nanopore 8-kb and 20-kb libraries preparation	MinION flow cell preparation and sample loading	MinION sequencing and basecalling	MinION	Oxford Nanopore Technologies	Nz-T4_DNA_MinION_9	ERX2310908	European Nucleotide Archive	PRJEB24469	http://identifiers.org/ena.embl/PRJEB24469	Long reads-based de novo assembly of L. biglobosa G12-14 and L. maculans Nz-T4	GCA_900465115.1	European Nucleotide Archive	GCA_900465115.1	http://identifiers.org/ena.embl/PRJEB24469
Nz-T4_DNA	Nanopore 8-kb and 20-kb libraries preparation	MinION flow cell preparation and sample loading	MinION sequencing and basecalling	MinION	Oxford Nanopore Technologies	Nz-T4_DNA_MinION_10	ERX2310909	European Nucleotide Archive	PRJEB24469	http://identifiers.org/ena.embl/PRJEB24469	Long reads-based de novo assembly of L. biglobosa G12-14 and L. maculans Nz-T4	GCA_900465115.1	European Nucleotide Archive	GCA_900465115.1	http://identifiers.org/ena.embl/PRJEB24469
Nz-T4_DNA	Nanopore 8-kb and 20-kb libraries preparation	MinION flow cell preparation and sample loading	MinION sequencing and basecalling	MinION	Oxford Nanopore Technologies	Nz-T4_DNA_MinION_11	ERX2310910	European Nucleotide Archive	PRJEB24469	http://identifiers.org/ena.embl/PRJEB24469	Long reads-based de novo assembly of L. biglobosa G12-14 and L. maculans Nz-T4	GCA_900465115.1	European Nucleotide Archive	GCA_900465115.1	http://identifiers.org/ena.embl/PRJEB24469
Nz-T4_DNA	Nanopore 8-kb and 20-kb libraries preparation	MinION flow cell preparation and sample loading	MinION sequencing and basecalling	MinION	Oxford Nanopore Technologies	Nz-T4_DNA_MinION_12	ERX2310911	European Nucleotide Archive	PRJEB24469	http://identifiers.org/ena.embl/PRJEB24469	Long reads-based de novo assembly of L. biglobosa G12-14 and L. maculans Nz-T4	GCA_900465115.1	European Nucleotide Archive	GCA_900465115.1	http://identifiers.org/ena.embl/PRJEB24469
Nz-T4_DNA	Nanopore 8-kb and 20-kb libraries preparation	MinION flow cell preparation and sample loading	MinION sequencing and basecalling	MinION	Oxford Nanopore Technologies	Nz-T4_DNA_MinION_13	ERX2310912	European Nucleotide Archive	PRJEB24469	http://identifiers.org/ena.embl/PRJEB24469	Long reads-based de novo assembly of L. biglobosa G12-14 and L. maculans Nz-T4	GCA_900465115.1	European Nucleotide Archive	GCA_900465115.1	http://identifiers.org/ena.embl/PRJEB24469
Nz-T4_DNA	Nanopore 8-kb and 20-kb libraries preparation	MinION flow cell preparation and sample loading	MinION sequencing and basecalling	MinION	Oxford Nanopore Technologies	Nz-T4_DNA_MinION_14	ERX2310913	European Nucleotide Archive	PRJEB24469	http://identifiers.org/ena.embl/PRJEB24469	Long reads-based de novo assembly of L. biglobosa G12-14 and L. maculans Nz-T4	GCA_900465115.1	European Nucleotide Archive	GCA_900465115.1	http://identifiers.org/ena.embl/PRJEB24469
Nz-T4_DNA	Nanopore 8-kb and 20-kb libraries preparation	MinION flow cell preparation and sample loading	MinION sequencing and basecalling	MinION	Oxford Nanopore Technologies	Nz-T4_DNA_MinION_15	ERX2310914	European Nucleotide Archive	PRJEB24469	http://identifiers.org/ena.embl/PRJEB24469	Long reads-based de novo assembly of L. biglobosa G12-14 and L. maculans Nz-T4	GCA_900465115.1	European Nucleotide Archive	GCA_900465115.1	http://identifiers.org/ena.embl/PRJEB24469
Nz-T4_DNA	Nanopore 8-kb and 20-kb libraries preparation	MinION flow cell preparation and sample loading	MinION sequencing and basecalling	MinION	Oxford Nanopore Technologies	Nz-T4_DNA_MinION_16	ERX2310915	European Nucleotide Archive	PRJEB24469	http://identifiers.org/ena.embl/PRJEB24469	Long reads-based de novo assembly of L. biglobosa G12-14 and L. maculans Nz-T4	GCA_900465115.1	European Nucleotide Archive	GCA_900465115.1	http://identifiers.org/ena.embl/PRJEB24469
Nz-T4_DNA	Nanopore 8-kb and 20-kb libraries preparation	MinION flow cell preparation and sample loading	MinION sequencing and basecalling	MinION	Oxford Nanopore Technologies	Nz-T4_DNA_MinION_17	ERX2310916	European Nucleotide Archive	PRJEB24469	http://identifiers.org/ena.embl/PRJEB24469	Long reads-based de novo assembly of L. biglobosa G12-14 and L. maculans Nz-T4	GCA_900465115.1	European Nucleotide Archive	GCA_900465115.1	http://identifiers.org/ena.embl/PRJEB24469
Nz-T4_DNA	Nanopore 8-kb and 20-kb libraries preparation	MinION flow cell preparation and sample loading	MinION sequencing and basecalling	MinION	Oxford Nanopore Technologies	Nz-T4_DNA_MinION_18	ERX2310917	European Nucleotide Archive	PRJEB24469	http://identifiers.org/ena.embl/PRJEB24469	Long reads-based de novo assembly of L. biglobosa G12-14 and L. maculans Nz-T4	GCA_900465115.1	European Nucleotide Archive	GCA_900465115.1	http://identifiers.org/ena.embl/PRJEB24469
Nz-T4_DNA	Nanopore 8-kb and 20-kb libraries preparation	MinION flow cell preparation and sample loading	MinION sequencing and basecalling	MinION	Oxford Nanopore Technologies	Nz-T4_DNA_MinION_19	ERX2310918	European Nucleotide Archive	PRJEB24469	http://identifiers.org/ena.embl/PRJEB24469	Long reads-based de novo assembly of L. biglobosa G12-14 and L. maculans Nz-T4	GCA_900465115.1	European Nucleotide Archive	GCA_900465115.1	http://identifiers.org/ena.embl/PRJEB24469
Nz-T4_DNA	Nanopore 8-kb and 20-kb libraries preparation	MinION flow cell preparation and sample loading	MinION sequencing and basecalling	MinION	Oxford Nanopore Technologies	Nz-T4_DNA_MinION_20	ERX2310919	European Nucleotide Archive	PRJEB24469	http://identifiers.org/ena.embl/PRJEB24469	Long reads-based de novo assembly of L. biglobosa G12-14 and L. maculans Nz-T4	GCA_900465115.1	European Nucleotide Archive	GCA_900465115.1	http://identifiers.org/ena.embl/PRJEB24469
Nz-T4_DNA	Nanopore 8-kb and 20-kb libraries preparation	MinION flow cell preparation and sample loading	MinION sequencing and basecalling	MinION	Oxford Nanopore Technologies	Nz-T4_DNA_MinION_21	ERX2310920	European Nucleotide Archive	PRJEB24469	http://identifiers.org/ena.embl/PRJEB24469	Long reads-based de novo assembly of L. biglobosa G12-14 and L. maculans Nz-T4	GCA_900465115.1	European Nucleotide Archive	GCA_900465115.1	http://identifiers.org/ena.embl/PRJEB24469
Nz-T4_DNA	Nanopore 8-kb and 20-kb libraries preparation	MinION flow cell preparation and sample loading	MinION sequencing and basecalling	MinION	Oxford Nanopore Technologies	Nz-T4_DNA_MinION_22	ERX2310921	European Nucleotide Archive	PRJEB24469	http://identifiers.org/ena.embl/PRJEB24469	Long reads-based de novo assembly of L. biglobosa G12-14 and L. maculans Nz-T4	GCA_900465115.1	European Nucleotide Archive	GCA_900465115.1	http://identifiers.org/ena.embl/PRJEB24469
Nz-T4_DNA	Nanopore 8-kb and 20-kb libraries preparation	MinION flow cell preparation and sample loading	MinION sequencing and basecalling	MinION	Oxford Nanopore Technologies	Nz-T4_DNA_MinION_23	ERX2310922	European Nucleotide Archive	PRJEB24469	http://identifiers.org/ena.embl/PRJEB24469	Long reads-based de novo assembly of L. biglobosa G12-14 and L. maculans Nz-T4	GCA_900465115.1	European Nucleotide Archive	GCA_900465115.1	http://identifiers.org/ena.embl/PRJEB24469
Nz-T4_DNA	Nanopore 8-kb and 20-kb libraries preparation	MinION flow cell preparation and sample loading	MinION sequencing and basecalling	MinION	Oxford Nanopore Technologies	Nz-T4_DNA_MinION_24	ERX2310923	European Nucleotide Archive	PRJEB24469	http://identifiers.org/ena.embl/PRJEB24469	Long reads-based de novo assembly of L. biglobosa G12-14 and L. maculans Nz-T4	GCA_900465115.1	European Nucleotide Archive	GCA_900465115.1	http://identifiers.org/ena.embl/PRJEB24469
Nz-T4_DNA	Nanopore 8-kb and 20-kb libraries preparation	MinION flow cell preparation and sample loading	MinION sequencing and basecalling	MinION	Oxford Nanopore Technologies	Nz-T4_DNA_MinION_25	ERX2310924	European Nucleotide Archive	PRJEB24469	http://identifiers.org/ena.embl/PRJEB24469	Long reads-based de novo assembly of L. biglobosa G12-14 and L. maculans Nz-T4	GCA_900465115.1	European Nucleotide Archive	GCA_900465115.1	http://identifiers.org/ena.embl/PRJEB24469
Nz-T4_DNA	Nanopore 8-kb and 20-kb libraries preparation	MinION flow cell preparation and sample loading	MinION sequencing and basecalling	MinION	Oxford Nanopore Technologies	Nz-T4_DNA_MinION_26	ERX2310925	European Nucleotide Archive	PRJEB24469	http://identifiers.org/ena.embl/PRJEB24469	Long reads-based de novo assembly of L. biglobosa G12-14 and L. maculans Nz-T4	GCA_900465115.1	European Nucleotide Archive	GCA_900465115.1	http://identifiers.org/ena.embl/PRJEB24469
Nz-T4_DNA	Nanopore 8-kb and 20-kb libraries preparation	MinION flow cell preparation and sample loading	MinION sequencing and basecalling	MinION	Oxford Nanopore Technologies	Nz-T4_DNA_MinION_27	ERX2310926	European Nucleotide Archive	PRJEB24469	http://identifiers.org/ena.embl/PRJEB24469	Long reads-based de novo assembly of L. biglobosa G12-14 and L. maculans Nz-T4	GCA_900465115.1	European Nucleotide Archive	GCA_900465115.1	http://identifiers.org/ena.embl/PRJEB24469
Nz-T4_DNA	Nanopore 8-kb and 20-kb libraries preparation	MinION flow cell preparation and sample loading	MinION sequencing and basecalling	MinION	Oxford Nanopore Technologies	Nz-T4_DNA_MinION_28	ERX2310927	European Nucleotide Archive	PRJEB24469	http://identifiers.org/ena.embl/PRJEB24469	Long reads-based de novo assembly of L. biglobosa G12-14 and L. maculans Nz-T4	GCA_900465115.1	European Nucleotide Archive	GCA_900465115.1	http://identifiers.org/ena.embl/PRJEB24469
Nz-T4_DNA	Nanopore 8-kb and 20-kb libraries preparation	MinION flow cell preparation and sample loading	MinION sequencing and basecalling	MinION	Oxford Nanopore Technologies	Nz-T4_DNA_MinION_29	ERX2310928	European Nucleotide Archive	PRJEB24469	http://identifiers.org/ena.embl/PRJEB24469	Long reads-based de novo assembly of L. biglobosa G12-14 and L. maculans Nz-T4	GCA_900465115.1	European Nucleotide Archive	GCA_900465115.1	http://identifiers.org/ena.embl/PRJEB24469
Nz-T4_DNA	Nanopore 8-kb and 20-kb libraries preparation	MinION flow cell preparation and sample loading	MinION sequencing and basecalling	MinION	Oxford Nanopore Technologies	Nz-T4_DNA_MinION_30	ERX2310929	European Nucleotide Archive	PRJEB24469	http://identifiers.org/ena.embl/PRJEB24469	Long reads-based de novo assembly of L. biglobosa G12-14 and L. maculans Nz-T4	GCA_900465115.1	European Nucleotide Archive	GCA_900465115.1	http://identifiers.org/ena.embl/PRJEB24469
