# Supplementary material for: De novo assembly and annotation of three Leptosphaeria genomes using Oxford Nanopore MinION sequencing
Source: Sci Data. 2018 Nov 6;5:180235. doi: 10.1038/sdata.2018.235 (PMC6219404; doi:10.1038/sdata.2018.235)
Supplement: Supplementary file 1 [file sdata2018235-isa1.zip › a_Aury_transcriptomic.txt]

Sample Name	Protocol REF	Parameter Value[instrument]	Parameter Value[manufacturer]	Assay Name	Raw Data File	Comment[Data Repository]	Comment[Data Record Accession]	Comment[Data Record URI]	Protocol REF	Derived Data File	Comment[Data Repository]	Comment[Data Record Accession]	Comment[Data Record URI]
D7R1b	Illumina cDNA library preparation and sequencing	HiSeq 2000	Illumina	D7R1b_RNA-seq	ERX2086273	European Nucleotide Archive	PRJEB21682	http://identifiers.org/ena.embl/PRJEB21682	Genome annotation	annotation of LmJN3/LmNZ-T4/LbG12-14	European Nucleotide Archive	ERZ655042; ERZ655043; ERZ655044;	http://identifiers.org/ena.embl/PRJEB21682
10.09	Illumina cDNA library preparation and sequencing	HiSeq 2000	Illumina	10.09_RNA-seq	ERX2086274	European Nucleotide Archive	PRJEB21682	http://identifiers.org/ena.embl/PRJEB21682	Genome annotation	annotation of LmJN3/LmNZ-T4/LbG12-14	European Nucleotide Archive	ERZ655042; ERZ655043; ERZ655044;	http://identifiers.org/ena.embl/PRJEB21682
7.1.2005	Illumina cDNA library preparation and sequencing	HiSeq 2000	Illumina	7.1.2005_RNA-seq	ERX2086275	European Nucleotide Archive	PRJEB21682	http://identifiers.org/ena.embl/PRJEB21682	Genome annotation	annotation of LmJN3	European Nucleotide Archive	ERZ655044	http://identifiers.org/ena.embl/PRJEB21682
7.1.29	Illumina cDNA library preparation and sequencing	HiSeq 2000	Illumina	7.1.29_RNA-seq	ERX2086276	European Nucleotide Archive	PRJEB21682	http://identifiers.org/ena.embl/PRJEB21682	Genome annotation	annotation of LmJN3	European Nucleotide Archive	ERZ655044	http://identifiers.org/ena.embl/PRJEB21682
7.1.46	Illumina cDNA library preparation and sequencing	HiSeq 2000	Illumina	7.1.46_RNA-seq	ERX2086277	European Nucleotide Archive	PRJEB21682	http://identifiers.org/ena.embl/PRJEB21682	Genome annotation	annotation of LmJN3	European Nucleotide Archive	ERZ655044	http://identifiers.org/ena.embl/PRJEB21682
7.1.49	Illumina cDNA library preparation and sequencing	HiSeq 2000	Illumina	7.1.49_RNA-seq	ERX2086278	European Nucleotide Archive	PRJEB21682	http://identifiers.org/ena.embl/PRJEB21682	Genome annotation	annotation of LmJN3	European Nucleotide Archive	ERZ655044	http://identifiers.org/ena.embl/PRJEB21682
6.1.25	Illumina cDNA library preparation and sequencing	HiSeq 2000	Illumina	6.1.25_RNA-seq	ERX2086279	European Nucleotide Archive	PRJEB21682	http://identifiers.org/ena.embl/PRJEB21682	Genome annotation	annotation of LmJN3	European Nucleotide Archive	ERZ655044	http://identifiers.org/ena.embl/PRJEB21682
6.1.34	Illumina cDNA library preparation and sequencing	HiSeq 2000	Illumina	6.1.34_RNA-seq	ERX2086280	European Nucleotide Archive	PRJEB21682	http://identifiers.org/ena.embl/PRJEB21682	Genome annotation	annotation of LmJN3	European Nucleotide Archive	ERZ655044	http://identifiers.org/ena.embl/PRJEB21682
6.1.36	Illumina cDNA library preparation and sequencing	HiSeq 2000	Illumina	6.1.36_RNA-seq	ERX2086281	European Nucleotide Archive	PRJEB21682	http://identifiers.org/ena.embl/PRJEB21682	Genome annotation	annotation of LmJN3	European Nucleotide Archive	ERZ655044	http://identifiers.org/ena.embl/PRJEB21682
6.1.43	Illumina cDNA library preparation and sequencing	HiSeq 2000	Illumina	6.1.43_RNA-seq	ERX2086282	European Nucleotide Archive	PRJEB21682	http://identifiers.org/ena.embl/PRJEB21682	Genome annotation	annotation of LmJN3	European Nucleotide Archive	ERZ655044	http://identifiers.org/ena.embl/PRJEB21682
6.2.12	Illumina cDNA library preparation and sequencing	HiSeq 2000	Illumina	6.2.12_RNA-seq	ERX2086283	European Nucleotide Archive	PRJEB21682	http://identifiers.org/ena.embl/PRJEB21682	Genome annotation	annotation of LbG12-14	European Nucleotide Archive	ERZ655043	http://identifiers.org/ena.embl/PRJEB21682
6.2.30	Illumina cDNA library preparation and sequencing	HiSeq 2000	Illumina	6.2.30_RNA-seq	ERX2086284	European Nucleotide Archive	PRJEB21682	http://identifiers.org/ena.embl/PRJEB21682	Genome annotation	annotation of LbG12-14	European Nucleotide Archive	ERZ655043	http://identifiers.org/ena.embl/PRJEB21682
1.4.2001	Illumina cDNA library preparation and sequencing	HiSeq 2000	Illumina	1.4.2001_RNA-seq	ERX2086285	European Nucleotide Archive	PRJEB21682	http://identifiers.org/ena.embl/PRJEB21682	Genome annotation	annotation of LbG12-14	European Nucleotide Archive	ERZ655043	http://identifiers.org/ena.embl/PRJEB21682
1.4.2002	Illumina cDNA library preparation and sequencing	HiSeq 2000	Illumina	1.4.2002_RNA-seq	ERX2086286	European Nucleotide Archive	PRJEB21682	http://identifiers.org/ena.embl/PRJEB21682	Genome annotation	annotation of LbG12-14	European Nucleotide Archive	ERZ655043	http://identifiers.org/ena.embl/PRJEB21682
1.3.34 plus 36	Illumina cDNA library preparation and sequencing	HiSeq 2000	Illumina	1.3.34 plus 36_RNA-seq	ERX2086287	European Nucleotide Archive	PRJEB21682	http://identifiers.org/ena.embl/PRJEB21682	Genome annotation	annotation of LbG12-14	European Nucleotide Archive	ERZ655043	http://identifiers.org/ena.embl/PRJEB21682
3.5.2004	Illumina cDNA library preparation and sequencing	HiSeq 2000	Illumina	3.5.2004_RNA-seq	ERX2086288	European Nucleotide Archive	PRJEB21682	http://identifiers.org/ena.embl/PRJEB21682	Genome annotation	annotation of LbG12-14	European Nucleotide Archive	ERZ655043	http://identifiers.org/ena.embl/PRJEB21682
7.1.85	Illumina cDNA library preparation and sequencing	HiSeq 2000	Illumina	7.1.85_RNA-seq	ERX2086289	European Nucleotide Archive	PRJEB21682	http://identifiers.org/ena.embl/PRJEB21682	Genome annotation	annotation of LbG12-14	European Nucleotide Archive	ERZ655043	http://identifiers.org/ena.embl/PRJEB21682
B-JN2-2-1	Illumina cDNA library preparation and sequencing	HiSeq 2000	Illumina	B-JN2-2-1_RNA-seq	ERX2086290	European Nucleotide Archive	PRJEB21682	http://identifiers.org/ena.embl/PRJEB21682	Genome annotation	annotation of LmNZ-T4	European Nucleotide Archive	ERZ655042	http://identifiers.org/ena.embl/PRJEB21682
D-NzT4-4-1	Illumina cDNA library preparation and sequencing	HiSeq 2000	Illumina	D-NzT4-4-1_RNA-seq	ERX2086292	European Nucleotide Archive	PRJEB21682	http://identifiers.org/ena.embl/PRJEB21682	Genome annotation	annotation of LmNZ-T4	European Nucleotide Archive	ERZ655042	http://identifiers.org/ena.embl/PRJEB21682
B-B3.5-3-1	Illumina cDNA library preparation and sequencing	HiSeq 2000	Illumina	B-B3.5-3-1_RNA-seq	ERX2086293	European Nucleotide Archive	PRJEB21682	http://identifiers.org/ena.embl/PRJEB21682	Genome annotation	annotation of LmNZ-T4	European Nucleotide Archive	ERZ655042	http://identifiers.org/ena.embl/PRJEB21682
D-B3.5-3-1	Illumina cDNA library preparation and sequencing	HiSeq 2000	Illumina	D-B3.5-3-1_RNA-seq	ERX2086294	European Nucleotide Archive	PRJEB21682	http://identifiers.org/ena.embl/PRJEB21682	Genome annotation	annotation of LmNZ-T4	European Nucleotide Archive	ERZ655042	http://identifiers.org/ena.embl/PRJEB21682
B-Mix-3-1	Illumina cDNA library preparation and sequencing	HiSeq 2000	Illumina	B-Mix-3-1_RNA-seq	ERX2086295	European Nucleotide Archive	PRJEB21682	http://identifiers.org/ena.embl/PRJEB21682	Genome annotation	annotation of LmNZ-T4	European Nucleotide Archive	ERZ655042	http://identifiers.org/ena.embl/PRJEB21682
D-Mix-4-1	Illumina cDNA library preparation and sequencing	HiSeq 2000	Illumina	D-Mix-4-1_RNA-seq	ERX2086296	European Nucleotide Archive	PRJEB21682	http://identifiers.org/ena.embl/PRJEB21682	Genome annotation	annotation of LmNZ-T4	European Nucleotide Archive	ERZ655042	http://identifiers.org/ena.embl/PRJEB21682
